# Supplementary material for: Clinical and Microbiological Impact of Implementing a Decision Support Algorithm through Microbiologic Rapid Diagnosis in Critically Ill Patients: An Epidemiological Retrospective Pre-/Post-Intervention Study
Source: Biomedicines. 2023 Dec 16;11(12):3330. doi: 10.3390/biomedicines11123330 (PMC10741655; doi:10.3390/biomedicines11123330)
Supplement: Supplementary file 1 [file biomedicines-11-03330-s001.zip]

Archive with 1 entries (1 files):
- biomedicines-2739353-supplementary.pdf
